# Supplementary material for: UV-B Induces Distinct Transcriptional Re-programing in UVR8-Signal Transduction, Flavonoid, and Terpenoids Pathways in Camellia sinensis
Source: Front Plant Sci. 2020 Mar 3;11:234. doi: 10.3389/fpls.2020.00234 (PMC7062797; doi:10.3389/fpls.2020.00234)
Supplement: TABLE S1 — Summary of RNA-seq statistical Assembly. [file Data_Sheet_1.xls]

## Sheet: Supplementary Table 1
RNASEQ statiscs		Supplementary Table S1. Summery of RNA-seq statistical Assembly
			Column1	Column2	Summary of RNA-seq data	Column3	Column4	Column5	Column6	Column7
			a samples	raw_reads	raw_bases	clean_reads	clean_bases G	bvalid bases	cQ30	GC
			0.5 hr-1	57190000	8.58G	55870000	7.82	0.9115	0.9582	0.4507
			0.5 hr-2	50440000	7.57G	49080000	7.82	0.9216	0.9556	0.452
			0.5 hr-3	54560000	8.18G	53050000	7.82	0.9209	0.9529	0.4521
			2 hr-1	56290000	8.44G	54840000	7.82	0.9225	0.956	0.4493
			2 hr-2	57430000	8.61G	55830000	7.82	0.9194	0.9547	0.4502
			2 hr-3	55910000	8.39G	54000000	7.82	0.9133	0.9506	0.4499
			8Hours-1	58260000	8.74G	56660000	7.82	0.9143	0.9558	0.4481
			8 hr-2	55700000	8.36G	54180000	7.82	0.9051	0.9549	0.4481
			8 hr-3	50780000	7.62G	49570000	7.82	0.9067	0.9594	0.4475
			0 hr (Control)-1	58220000	8.73G	56640000	7.82	0.9244	0.9545	0.4512
			0 hr (Control)-2	57420000	8.61G	55950000	7.82	0.919	0.9567	0.4516
			0 hr (Control)-3	50100000	7.52G	48820000	7.82	0.9163	0.956	0.4488
			Total	662300000		644490000	93.84
				a 1, 2 and 3 represent three independent biological replicates
				b valid bases: The percentage of bases with a Phred value >20
				c Q30: The percentage of bases with a Phred value >30

## Sheet: Supplementry Table 2
Supplementary Table S2: Primers used in this study for qPCR validation of RNA-seq .
Primers used in this study for qPCR validation of DEGs.
		Primer Code	Sequence (5'to 3')	Gene ID
		Name	Sequence 5'-3'
		1TPS13-F	TTTTCGGGTACAATACTCGTGA	TEA004657
		1TPS13-R	ACCTCCTCTCCGGTCCATAC	TEA004657
		2TPS13-F	TTTTTCTTTCTTTTTCGGGTACA	TEA018721
		2TPS13-R	CAATGGCTTGGATCAATGAA	TEA018721
		Uvr85-F	GATGCTCGTGGAAGGATGTT	TEA005524.1
		Uvr85-R	CGGTAGAGGAAAAGGCTCTG	TEA005524.1
		BHLH62-F	GCAGAGACATCAGCAAATGG	TEA028849
		BHLH62-R	GTTCAAATGCTCACGCTTCA	TEA028849
		1.4CL2-F	CTGAGACTGAACCGGGTGAA	TEA002100F
		1.4CL2-R	CAATTAGGCCCAGGTCAGAA	TEA002100R
		2.4CL2-F	ATCCCAATTCAGCTCTCGTC	TEA025906F
		2.4CL2-R	AGCATGATGACATCGCCTTG	TEA025906R
		3.4CL2-F	TCGATTACTCAAGCGAAAACAA	TEA027829F
		3.4CL2-R	AATATGGCAAAGCAACGACTT	TEA027829R
		4.4CL2-F	AGCTTCCCGACATACCCATC	TEA034012F
		4.4CL2-R	CTTTGCGGGAAACGAGGT	TEA034012R
		AACT1-F	GGATGATTATGCCGTTCACA	TEA013411F
		AACT1-R	TGGTTTTCCTCTTCCTCCAG	TEA013411R
		AACT2-F	GTAGTTCCGAGTCGGGTAGTG	TEA028475F
		AACT2-R	GTATTTCACGCGTCAACCTG	TEA028475R
		AACT3-F	AAGTGAAAAAGACCACACTTGG	TEA008511F
		AACT3-R	TTACAGGATTTGTCCCTGTCTC	TEA008511R
		ANR1-F	CCACCCTTGTGAAGATGTTG	TEA009266F
		ANR1-R	TCTGTTCATCAGTTAGGTCTGCTC	TEA009266R
		ANR2-F	GACCCAGGCAATCAGAAAAA	TEA022960F
		ANR2-R	GGGGTGTCAAAGCTCTGTTC	TEA022960R
		ANS-F	GGCAACGTATTCGAGGAAGA	TEA010322F
		ANS-R	CACCTCTCCCTCACCTCCT	TEA010322R
		CHI-F	GTTAAACTGTACACCCTTCGATCA	TEA033023F
		CHI-R	CTCCGATGGCCGTGAACT	TEA033023R
		CHS2-F	CGCATTACTAACAGCGAGCA	TEA034042F
		CHS2-R	TGGGTTTTCTTTTAAAATTTCCTC	TEA034042R
		1CHS3-F	CGTACCCGGATTACTACTTTCG	TEA018665F
		1CHS3-R	ACCACCATGTCTTGCCTAGC	TEA018665R
		2CHS3-F	TGTCCTTCCTAACCGAGGTC	TEA023331F
		2CHS3-R	TTGTTGCCTAACAAGCTACTCG	TEA023331R
		3CHS3-F	GCGAGCATAAGGTGGAGTTG	TEA023333F
		3CHS3-R	ACCATGTCCTGCCTAGCATC	TEA023333R
		F3'5'H1-F	CTGGGCTGGTGAGTTTTGAT	TEA003805F
		F3'5'H1-R	GCCTCCATTTTCACCTGTGT	TEA003805R
		F3'5'H2-F	ATTCCCCACCTAGGTTCCAT	TEA013315F
		F3'5'H2-R	GGCGGTTTGAGAAATTCAAG	TEA013315R
		DFR1-F	GTGGTTATCATGTTAGAGCCACTG	TEA024758F
		DFR1-R	AACCATGAATTGGATCATCAAAAC	TEA024758R
		DFR2-F	GCTATCATGTTCGAGCCACTG	TEA024762F
		DFR2-R	CACATCCTTGAATTGCATCA	TEA024762R
		DFR3-F	TCGAACGCGGCTATATTGTT	TEA032730F
		DFR3-R	CAATGGCCTCATCAAAGCTC	TEA032730R
		DXR-F	GTGGGTTTGCTTTGAAGAGG	TEA005817F
		DXR-R	GGAACCAGTAGATCCGACGA	TEA005817R
		DXS1-F	ATGGTGAGGATGGGAAGATG	TEA026768F
		DXS1-R	CCACTCTGAGCTCTGCTGCT	TEA026768R
		DXS2-F	CAGATCTATACTCTCAATTTCAACACA	TEA012941F
		DXS2-R	TCATGTGGATTGGATAGTTGATG	TEA012941R
		F3H-F	GATCTCACTCGCCGGAATC	TEA023790F
		F3H-R	CCATGATCGACGACTTGAAA	TEA023790R
		FLS-F	AGGGCAAGGTCCTGGAAGT	TEA010328F
		FLS-R	CCTGAAATATCCCCCAGTCC	TEA010328R
		GAI-F	ACAAGGTGAAATCATCGGACA	TEA010112F
		GAI-R	TCTGTACCCACCCAGATAGATCA	TEA010112R
		1GAI1-F	CGATCCTTGGATCTCCTTCA	TEA008736F
		1GAI1-R	TCGGAGGGGTTGTAGTGAAC	TEA008736R
		2GAI1-F	AGATGTGGGAGGAACAGGATG	TEA009882F
		2GAI1-R	GGTGAGACAAGCCATCTTCC	TEA009882R
		3GAI1-F	CGAGAATGTCATGGTCAACG	TEA020933F
		3GAI1-R	GAACTCCGAGAGAAGCGAAT	TEA020933R
		HMGR1-F	CCTCCCTCTCCCCCTATACC	TEA002814F
		HMGR1-R	TCGAAGAGAGTGACGACGTG	TEA002814R
		HMGR2-F	GGACCGCTGTTGCTGGAC	TEA012284F
		HMGR2-R	CGTATATAGCTTTACAGCCCCTGTT	TEA012284R
		HMGR3-F	CCTCACTAACGGCGTCTTCT	TEA017373F
		HMGR3-R	GATCTCGGAGAGGGTGATGA	TEA017373R
		HMGR4-F	CTCCTCCTCATCCCCAAAAG	TEA019049F
		HMGR4-R	GCGAGTTCGGAGAGAGTGAC	TEA019049R
		HMGR5-F	GAGGGGAAGAGGAGGAGAGA	TEA021767F
		HMGR5-R	GCGACGATCGGAGCTACTAC	TEA021767R
		HMGR6-F	GTAAAGGGAAATACACAATTGGA	TEA007157F
		HMGR6-R	CCACTTCAAGCCGACCAA	TEA007157R
		HMGR7-F	TTGTTTGGCATTTTGTACCG	TEA014739F
		HMGR7-R	GGAAAGTCTTAATGGACTTGCTCT	TEA014739R
		HY5-F	TAACATTAATATCCCGCTCCTTTT	TEA012075F
		HY5-R	CTTCACAGAACCCACACACA	TEA012075R
		IGS1.1-F	TTACCTTCGCCCAATCAAAC	TEA006624F
		IGS1.1-R	AGATGTTGAGGCACTGCAAG	TEA006624R
		IGS1.2-F	TATGCTTACCTTCGCCCAAT	TEA015016F
		IGS1.2-R	GTTCCCCATGGAAAAGAGTG	TEA015016R
		LAR1-F	TTCTCGTACGGTCCTTCCAC	TEA021535F
		LAR1-R	CTCCATCAAATCCTGGTCGT	TEA021535R
		LAR2-F	ATTCCGGTCGAACCACCT	TEA026458F
		LAR2-R	TCAGTATCCCCTCCACGAAT	TEA026458R
		LAR3-F	TGATCGGCCTACGTACCTTC	TEA027582F
		LAR3-R	CCATGAATGCTTGATCCTTG	TEA027582R
		MTPS1-F	GAGTTGATCGATGCCGTTC	TEA031754F
		MTPS1-R	CCATGCGTCGTTGTGTAAGT	TEA031754R
		1MSI4-F	CTTGCCGGATCTTACATGGT	TEA033321F
		1MSI4-R	TGGCTTGTTCTAGCTGTGGA	TEA033321R
		2MSI4-F	TGTTTGAGCTGCGATATGTG	TEA033326F
		2MSI4-R	TTGTTCCAAGACCATCTTGCT	TEA033326R
		MSI5-F	GAACGATCGGAGTGGACAGT	TEA033317F
		MSI5-R	CCTTTCGGACTCTGAGGATG	TEA033317R
		MVK1-F	CTTACGCCTCTCTCAGCTTTC	TEA019821F
		MVK1-R	CAGGTGATGAGGGAATTTGA	TEA019821R
		MVK2-F	CTTACGTCTCTCTCAGCTTTCC	TEA030674F
		MVK2-R	TGGGTGATGATGAATCGTTACTA	TEA030674R
		1MYB4-F	CTGGCGTGAACTGCCTAAGT	TEA006889F
		1MYB4-R	TGGTGTAGTTTCCCCGTTTC	TEA006889R
		2MYB4-F	GGCACTCCCTAAACAAGCTG	TEA029352F
		2MYB4-R	CCCTAGTGAAGTTTCCTCGCTTA	TEA029352R
		3MYB4-F	GTTGTTGGAGAACCCTACCTCA	TEA032503F
		3MYB4-R	GGAGTGCATGAAGCTTGATAAT	TEA032503R
		4MYB4-F	CCAACTTCCCAAGTTTGCAG	TEA033593F
		4MYB4-R	TTGCTGAAGTTCCCCCTCTT	TEA033593R
		PAL1-F	GCCATGGTGGCCAAGTATC	TEA003374F
		PAL1-R	GCTGAGAGCTCCACCTTGAC	TEA003374R
		PAL2-F	GCAAGATGGTGTGTTGGAGA	TEA014056F
		PAL2-R	TCGATGGAAAGTATGCGTAGG	TEA014056R
		PAL3-F	GCCATTTGGACGAAGTGAAG	TEA024587F
		PAL3-R	TCCCTTTGTTCATGCTCTCC	TEA024587R
		PAL4-F	GGAGGGGAGACTTTGACGAT	TEA034008F
		PAL4-R	CCCAATCACTACTGGCCTTC	TEA034008R
		PMK1-F	TATGCAGCGCAATATGCTGT	TEA004981F
		PMK1-R	GAAGTCATTGCAACCTAAAATTG	TEA004981R
		PMK2-F	GGTTCTATGCAATTGTGAAACCA	TEA022400F
		PMK2-R	AGATGCACTGAAGTGCTAAATGTT	TEA022400R
		PMK3-F	CCAATGCAGGGATTGTACTCA	TEA025450F
		PMK3-R	GGGACAATTTGTAAGTAGTTTCTCTTG	TEA025450R
Primers used for q-PCR analysis of terpenoid synthase gene transcription levels.
		Primer Code	Sequence (5'to 3')	Gene ID
		SesquiTP1-F	tatggtaccggaggtcactcgacgc	AFE56211.1
		SesquiTP1-R	gctgaagctgttggcccattttaac	(NCBI)
		LIS/NES1-F	tagccttcctgcgactcttgcttcc	ALO81816.1
		LIS/NES1-R	gaagcatctctgcattttcatgaac	(NCBI)
		GermacreneD1-F	cacatctcaggatgcgaggagaaga	ANB66346.1
		GermacreneD1-R	aatggatgggctgattcagagcatg	(NCBI)
		Vetispiradiene-F	cctactcgccacttggccaaatttc	ANB66343.1
		Vetispiradiene-R	cggctaccaccatgctcctcacttg	(NCBI)
		Myrcene1 -F	ttcaagtgaatccacgacgatcagc	ANB66344.1
		Myrcene1-R	attcaactcttctaatttggtccca	(NCBI)
		a-farnesene-F	ctttaggctcctcaggcagcatgga	ANB66345.1
		a-farnesene-R	aggcttcaagaagctcaagcattgc	(NCBI)
		Monoter1-F	gcaagaagggtacaatgtgcccgcg	ASP27474.1
		Monoter1-R	ctgcggcttgatcaagaatgtcttc	(NCBI)
		LIS/NES2-F	ataatcatggttctaaatgcgcggt	AGX26045.1
		LIS/NES2-R	cgacacctgattcccgatacgtacc	(NCBI)
		limonene F	gttaggcgatctgccaactaccagc	CSA011050.1
		limonene R	tcaagcattctcttgacatcttcct	(Xia et al, 2017)
		Myrcene2_F	aggaatgcccagattagaggccagg	CSA032320.1
		Myrcene2-R	tggtgcaacctttgtaaaagattga	(Xia et al, 2017)
		GermacreneD2-F	ctatggcagccctcacagatccaag	CSA026804.1
		GermacreneD2-R	gggtgatgatgcatagctattgaca	(Xia et al, 2017)
		Linalool1_F	tccaaatataattcgctggtcatca	CSA032703.1
		Linalool1-R	actggattgacttagggatgtcgcc	(Xia et al, 2017)
		Myrcene3_F	catgggtacaatgtccctcaagacg	CSA001660.1
		Myrcene3-R	ccatcaattgaatgatatgaggctt	(Xia et al, 2017)
		GermacreneD3-F	cgatctcaaagctgtgcatcatcac	CSA005676.1
		GermacreneD3-R	aatgggtggtttataggtggcggtt	(Xia et al, 2017)
		Myrcene4_F	tgcaaaggcttggagtgttctatca	CSA008212.1
		Myrcene4-R	tgagggacattgtacccatgttgtc	(Xia et al, 2017)
		Ocimene1-F	ggtgggaaatcagtgccatagatca	CSA033119.1
		Ocimene1_R	agacttggtgaaaccatttggcttc	(Xia et al, 2017)
		Myrcene5_F	tggaaaaggtttaattggccatgct	CSA001659.1
		Myrcene5-R	tcgccaaatgtcttgaagattttca	(Xia et al, 2017)
		SesquiTP1-F	tgataagtgcaacaatgaggatttg	CSA035357.1
		SesquiTP1-R	agggaatcattgaagtaccttgagg	(Xia et al, 2017)
		Geranyllinalool-F	tgtgcatcatcacaatctgctgctt	CSA036823.1
		Geranyllinalool-F	cagagagtcatagtcccaaatggga	(Xia et al, 2017)
		Monoter2-F	cgttacccgataccgcgatttagaa	CSA033064.1
		Monoter2-R	ttccttcaacttttcagcaacattt	(Xia et al, 2017)
		Monoter3-F	tgacttgcaaaggcttggagtgttc	CSA032393.1
		Monoter3-R	acattgtacccatgttgcctcaaaa	(Xia et al, 2017)
		Linalool2-F	tagagaagctggaggagccattgga	CSA030850.1
		Linalool2-R	gcgccaattcattttgtgatcaata	(Xia et al, 2017)
		Monoter4-F	ccaacctcccatttgggattatgac	CSA014760.1
		Monoter4-R	atcctcatccgctactttctcaagg	(Xia et al, 2017)
		Linalool3-F	aagggctgcaaagttgaaggaagat	CSA018886.1
		Linalool3-R	agtggtagaacactccaagcctttg	(Xia et al, 2017)
		Monoter5-F	ctcaagaaggaaattgggttgtgtt	CSA025246.1
		Monoter5-R	tgattgcagcaaatcataatcccag	(Xia et al, 2017)
		Monoter6-F	gcttgcagaagtggtggatccattg	CSA014761.1
		Monoter6-R	ccttattgttccccttatcatcatt	(Xia et al, 2017)
		Monoter7-F	attcgccggtcatcattgattttac	CSA026262.1
		Monoter7-R	agcatctttttctgaagcaccggtt	(Xia et al, 2017)
		Monoter8-F	cctacattggagggtgccaaggcta	CSA022342.1
		Monoter8-R	gcaccatgttgaaatctaatttcgc	(Xia et al, 2017)
		Ocimene2-F	ctgttgggcacaaaaggcattatcc	CSA022343.1
		Ocimene2_R	gcacgtcttgaacaagggagaggaa	(Xia et al, 2017)
		Ocimene3-F	aacatgctgctaagttgaaggaaga	CSA018887.1
		Ocimene3-R	tcaaagtggtaaaacactccaagcc	(Xia et al, 2017)
		Hy5-F	ctgtgcctaaatttatctgtgtttgg	XM_004291421
		Hy5-R	ctggaatgcagagctggaagacc	(NCBI)
		18S rRNA_F	tgagatgcaccacgaagctc	AJ236016.1
		18S rRNA_R	ccaacattgtcaccaggaagtg	(NCBI)

## Sheet: Supplementary Table 3
Supplementary Table S3. Top Total Significant KEGG pathways associated with dififferentially expressed genes (DEGs) induced by different treatments.
Column1	Column2	Column3	Column4	Column5	Column6	Column7	Column8	Column9	Column10	Column11	Column12	Column13	Column14
	0.5hours					2hours					8hours
term	ListHits	pval	Enrichment_score		term	ListHits	pval	Enrichment_score		term	ListHits	pval	Enrichment_score
ko04075-Plant hormone signal transduction	47	1.13e-06	2.00255		ko00196-Photosynthesis	18	2.1644e-13	5.64641		ko00196-Photosynthesis - antenna proteins	22	1.06407e-12	3.16026
ko00196-Photosynthesis - antenna proteins	9	1.41e-06	5.53526		ko04075-Plant hormone signal transduction	80	9.98601e-08	1.73852		ko01230-Biosynthesis of amino acids	164	3.27028e-11	1.52631
ko04015-Rap1 signaling pathway	8	0.000114357	3.90225		ko04141-Protein processing in endoplasmic reticulum	70	3.5432e-06	1.66132		ko03010-Ribosome	138	9.40648e-10	1.53
ko00940-Phenylpropanoid biosynthesis	34	0.000311795	1.78131		ko00260-Glycine, serine and threonine metabolism	32	7.96478e-06	2.09887		ko01200-Carbon metabolism	182	3.99375e-08	1.38551
ko04540-Gap junction	6	0.000566385	3.85791		ko01230-Biosynthesis of amino acids	77	1.33138e-05	1.56491		ko00400-Phenylalanine, tyrosine and tryptophan biosynthesis	38	4.78736e-06	1.81954
ko00450-Selenocompound metabolism	5	0.0014846	3.72254		ko00195-Photosynthesis	27	2.28527e-05	2.14067		ko00860-Porphyrin and chlorophyll metabolism	33	6.51819e-06	1.87981
ko04141-Protein processing in endoplasmic reticulum	34	0.0026451	1.58208		ko00940-Phenylpropanoid biosynthesis	60	5.03187e-05	1.6033		ko00630-Glyoxylate and dicarboxylate metabolism	64	8.18759e-06	1.5663
ko00750-Vitamin B6 metabolism	4	0.00393025	3.53642		ko00860-Porphyrin and chlorophyll metabolism	17	0.000577157	2.1147		ko00680-Methane metabolism	46	1.00534e-05	1.68866
ko00260-Glycine, serine and threonine metabolism	15	0.00431837	1.92895		ko00680-Methane metabolism	23	0.000923499	1.8438		ko00260-Glycine, serine and threonine metabolism	52	5.36405e-05	1.56185
ko00430-Taurine and hypotaurine metabolism	3	0.00545638	3.85791		ko01200-Carbon metabolism	82	0.00102583	1.36318		ko00053-Ascorbate and aldarate metabolism	31	6.47215e-05	1.76588
ko04210-Apoptosis	7	0.00946902	2.30278		ko00670-One carbon pool by folate	10	0.00108616	2.48788		ko00710-Carbon fixation in photosynthetic organisms	59	0.000396088	1.43331
ko01230-Biosynthesis of amino acids	36	0.0103918	1.43449		ko04020-Calcium signaling pathway	17	0.00137796	1.97827		ko04020-Calcium signaling pathway	30	0.000847485	1.59867
ko00740-Riboflavin metabolism	3	0.0105553	3.26439		ko00400-Phenylalanine, tyrosine and tryptophan biosynthesis	18	0.00203923	1.88214		ko00020-Citrate cycle (TCA cycle)	40	0.000864978	1.50178
ko04020-Calcium signaling pathway	9	0.0109284	2.0534		ko00750-Vitamin B6 metabolism	6	0.00351173	2.70557		ko00195-Photosynthesis	40	0.00193648	1.45227
ko00520-Amino sugar and nucleotide sugar metabolism	22	0.0122067	1.57174		ko00261-Monobactam biosynthesis	5	0.00501826	2.77495		ko00450-Selenocompound metabolism	11	0.00303038	1.91279
ko04014-Ras signaling pathway	9	0.013573	1.98923		ko00900-Terpenoid backbone biosynthesis	20	0.00674408	1.65859		ko01210-2-Oxocarboxylic acid metabolism	40	0.00317225	1.42104
ko00400-Phenylalanine, tyrosine and tryptophan biosynthesis	9	0.0222564	1.84509		ko04146-Peroxisome	29	0.00879789	1.49451		ko04141-Protein processing in endoplasmic reticulum	113	0.00348893	1.2281
ko00592-alpha-Linolenic acid metabolism	11	0.0238793	1.72892		ko00450-Selenocompound metabolism	6	0.0106211	2.27838		ko00670-One carbon pool by folate	15	0.00445245	1.70892
ko00902-Monoterpenoid biosynthesis	5	0.0261306	2.14328		ko00030-Pentose phosphate pathway	18	0.0115555	1.62334		ko00220-Arginine biosynthesis	24	0.00509406	1.52488
ko04024-cAMP signaling pathway	10	0.0310029	1.7043		ko00920-Sulfur metabolism	12	0.0136955	1.7669		ko00010-Glycolysis / Gluconeogenesis	73	0.00514848	1.27611

## Sheet: Supplimentry Table 4
Supplementary Table S4: Selected stress UV-B induced genes in tea shoot tips
Column1	Column2	Column3	Column4	Column5	Column6	Column7
Oxidative stress related	0.5 hr		2 hr		8 hr
	Annotation	log2FoldChange	Annotation	log2FoldChange	Annotation	log2FoldChange
	Peroxidase 43	-4.86321	Peptide methionine sulfoxide reductase B5	-1.34797	Peptide methionine sulfoxide reductase B1, chloroplastic	-2.07994
	Poly [ADP-ribose] polymerase 1	-2.55308	Photosynthetic NDH subunit of subcomplex B 5, chloroplastic	-1.87498	Transcriptional corepressor SEUSS	-1.8506
	Zinc finger CCCH domain-containing protein 20	-1.01439	Rhodanese-like domain-containing protein 15, chloroplastic	-1.82463	Transcriptional corepressor LEUNIG	-1.13636
	Thylakoid lumenal 29 kDa protein, chloroplastic	-1.71928	Peptide methionine sulfoxide reductase B5	-1.16853	Peroxidase 5	-1.75078
	Caffeoylshikimate esterase	-2.6636	Nucleoside diphosphate kinase III, chloroplastic/mitochondrial	-1.03491	Photosynthetic NDH subunit of subcomplex B 5, chloroplastic	-2.65725
	Peroxidase 27	-1.1539	Catalase isozyme 1	-1.18309	Rhodanese-like domain-containing protein 15, chloroplastic	-2.62354
	Peroxidase 56	-1.43984	CBL-interacting serine/threonine-protein kinase 14	-1.17635	Probable galactinol--sucrose galactosyltransferase 2	-1.80794
	L-ascorbate peroxidase, cytosolic	-2.26669	Thylakoid lumenal 29 kDa protein, chloroplastic	-2.21805	Transcription factor MYC2	-1.67717
	Caffeoylshikimate esterase	-1.09728	Chloroplastic lipocalin	-1.87385	Caffeoylshikimate esterase	-3.24503
	Frataxin, mitochondrial	-1.68898	Catalase	-1.34586	Zinc finger CCCH domain-containing protein 20	-1.65214
	Transcription factor MYC2	3.51253	Transcription factor MYC2	-2.03717	Peroxidase 4	-2.30338
	Lignin-forming anionic peroxidase	5.39443	NADPH-dependent oxidoreductase 2-alkenal reductase	-1.06268	Nucleoside diphosphate kinase III, chloroplastic/mitochondrial	-2.29188
	Cationic peroxidase 1	1.60629	Peroxidase 56	-1.63149	Fructose-bisphosphate aldolase 3, chloroplastic	-1.30304
	Peroxidase 5	Inf	L-ascorbate peroxidase, cytosolic	-2.80329	Protein ACTIVITY OF BC1 COMPLEX KINASE 8, chloroplastic	-2.56057
	Probable galacturonosyltransferase-like 10	8.17093	Caffeoylshikimate esterase	-2.29942	Protein ACTIVITY OF BC1 COMPLEX KINASE 8, chloroplastic	-2.36575
	Protein SENESCENCE-ASSOCIATED GENE 21, mitochondrial	1.20375	Thioredoxin-like protein CDSP32, chloroplastic	-1.20962	Temperature-induced lipocalin-1	-1.59308
	Probable trehalose-phosphate phosphatase D	1.96697	Frataxin, mitochondrial	-2.14892	Nematode resistance protein-like HSPRO2	-1.26622
	Peroxidase 44	Inf	Lignin-forming anionic peroxidase	Inf	CBL-interacting serine/threonine-protein kinase 14	-1.04102
	Transcription factor MYC2	3.64129	Lignin-forming anionic peroxidase	10.9104	Thylakoid lumenal 29 kDa protein, chloroplastic	-3.09036
	Arginine decarboxylase 2	2.10714	Cationic peroxidase 1	2.79182	Putative L-ascorbate peroxidase 6	-2.1039
	Peroxidase 4	1.26746	Transcription factor MYC2	2.3776	Chloroplastic lipocalin	-1.17315
	Zinc finger protein ZAT10	3.14137	Caffeoylshikimate esterase	1.58824	Catalase	-2.38048
	Probable phospholipid hydroperoxide glutathione peroxidase	1.40379	Lignin-forming anionic peroxidase	5.39443	Cationic peroxidase 1	-1.34657
	Serine/threonine-protein kinase OXI1	1.82545	Peroxidase 5	Inf	Peroxiredoxin-2E, chloroplastic	-2.45125
	Peroxidase 72	2.11185	Peroxidase 15	1.28053	Transcription factor MYC2	-1.23867
	Nematode resistance protein-like HSPRO2	4.17983	Probable galacturonosyltransferase-like 10	7.9374	Receptor-like protein kinase 7	-4.36315
	Receptor-like protein kinase 7	3.15419	Protein SENESCENCE-ASSOCIATED GENE 21, mitochondrial	1.82556	Thylakoid lumenal 29 kDa protein, chloroplastic	-1.18965
	Protein PLANT CADMIUM RESISTANCE 2	2.94082	Caffeoylshikimate esterase	1.62086	Cationic peroxidase 1	-1.50245
	Zinc finger protein ZAT10	5.55792	Peroxidase N1	6.30849	Cationic peroxidase 1	-2.2832
	Lignin-forming anionic peroxidase	8.90076	Peroxidase 40	Inf	2-Cys peroxiredoxin BAS1, chloroplastic	-2.70946
	Zinc finger protein ZAT7	3.9008	Peroxidase 44	Inf	Zinc finger protein ZAT10	-2.0565
	Mitogen-activated protein kinase 3	2.33951	Transcription factor MYC2	2.372	Cationic peroxidase 1	-1.51076
	Cationic peroxidase 1	Inf	Aconitate hydratase 3, mitochondrial	3.90138	Thioredoxin-like protein CDSP32, chloroplastic	-2.11146
	Caffeoylshikimate esterase	3.20225	Arginine decarboxylase 2	3.30529	Protein disulfide isomerase-like 1-4	-3.03521
	Receptor-like protein kinase 7	2.57533	Peroxidase 4	1.02004	Poly(ADP-ribose) glycohydrolase 1	-2.31996
	Mitogen-activated protein kinase 3	3.53966	Zinc finger protein ZAT10	2.78918	Lignin-forming anionic peroxidase	-1.34086
	Cationic peroxidase 1	3.35645	Peroxidase 17	1.66465	Cationic peroxidase 1	6.18924
	Peroxidase 4	2.36092	Probable phospholipid hydroperoxide glutathione peroxidase	1.83445	Fructose-bisphosphate aldolase 3, chloroplastic	2.56012
	Peroxidase 44	Inf	Serine/threonine-protein kinase OXI1	2.68453	Caffeoylshikimate esterase	1.13933
	Peroxidase 73	1.20329	Peroxidase 12	1.79456	Serine/threonine-protein kinase OXI1	1.54466
	Peroxidase 51	2.63202	Probable galactinol--sucrose galactosyltransferase 2	2.34869	Caffeoylshikimate esterase	2.55534
	Cationic peroxidase 1	8.55553	Glutathione hydrolase 1	1.29178	Probable trehalose-phosphate phosphatase D	1.15959
	Cationic peroxidase 1	Inf	Peroxidase 18	2.47895	Peroxidase N1	2.58177
	Protein PLANT CADMIUM RESISTANCE 2	1.75091	Peroxidase 72	3.77254	Peroxidase 57	6.21556
	Zinc finger protein ZAT10	7.25753	Nematode resistance protein-like HSPRO2	4.04502	Aconitate hydratase 3, mitochondrial	6.24936
	Zinc finger protein ZAT10	6.80644	Receptor-like protein kinase 7	4.68589	Arginine decarboxylase 2	3.19173
	Cationic peroxidase 1	8.04545	Protein PLANT CADMIUM RESISTANCE 2	3.63876	Peroxidase 17	1.34813
	Protein disulfide isomerase-like 1-4	4.03262	Zinc finger protein ZAT10	5.37387	Probable galactinol--sucrose galactosyltransferase 2	1.93441
	Arginine decarboxylase 2	1.72643	Lignin-forming anionic peroxidase	11.0153	Peroxidase 72	1.26338
	Receptor-like protein kinase 7	3.38846	Zinc finger protein ZAT7	3.84619	Protein ACTIVITY OF BC1 COMPLEX KINASE 8, chloroplastic	1.545
	Poly(ADP-ribose) glycohydrolase 1	1.4409	Mitogen-activated protein kinase 3	4.91044	Receptor-like protein kinase 7	1.29518
			Cationic peroxidase 1	Inf	Lignin-forming anionic peroxidase	2.10916
			Receptor-like protein kinase 7	2.29106	DNA repair endonuclease UVH1	1.80203
			Mitogen-activated protein kinase 3	4.04203	Mitogen-activated protein kinase 3	1.27
			Cationic peroxidase 1	3.89456	Lignin-forming anionic peroxidase	2.37878
			Peroxidase 4	3.24555	Lignin-forming anionic peroxidase	6.48453
			Peroxidase 44	Inf	Peroxiredoxin-2E-1, chloroplastic	7.48556
			Peroxidase 73	1.55311	Peroxiredoxin-2E-1, chloroplastic	1.04467
			Peroxidase 51	5.52165	Peroxidase 44	1.44559
			Putative clathrin assembly protein At1g25240	8.23174	Peroxidase 73	4.28018
			Peroxidase 55	4.56233	Peroxidase 51	3.51879
			Cationic peroxidase 1	7.39581	Glyceraldehyde-3-phosphate dehydrogenase GAPC2, cytosolic	5.4568
			Caffeoylshikimate esterase	1.0941	Arginine decarboxylase 2	2.07092
			Cationic peroxidase 1	Inf		2.11057
			Protein PLANT CADMIUM RESISTANCE 2	2.20667
			Zinc finger protein ZAT10	6.69714
			Zinc finger protein ZAT10	6.6547
			Cationic peroxidase 1	7.24525
UV-B responses	0.5 hr		2 hr		8 hr
	Annotation	log2FoldChange	Annotation	log2FoldChange	Annotation	log2FoldChange
	Ultraviolet-B receptor UVR8	-1.77644	Ultraviolet-B receptor UVR8	-2.30596	DNA polymerase lambda	-1.77661
	DNA polymerase eta	-1.0505	UV-B-induced protein At3g17800, chloroplastic	-1.24793	Ultraviolet-B receptor UVR8	-1.99246
	Mitogen-activated protein kinase 3	2.33951	Senescence-specific cysteine protease SAG12	1.92258	UV-B-induced protein At3g17800, chloroplastic	-1.27509
	Senescence-specific cysteine protease SAG12	2.92292	Mitogen-activated protein kinase 3	4.91044	SWI/SNF complex component SNF12 homolog	1.10732
	Mitogen-activated protein kinase 3	3.53966	Senescence-specific cysteine protease SAG12	2.50573	Dehydration-responsive element-binding protein 2A	2.34225
	Protein-tyrosine-phosphatase MKP1	2.004	Protein SAR DEFICIENT 1	2.91237	Mitogen-activated protein kinase 3	2.37878
	Senescence-specific cysteine protease SAG12	3.31329	Mitogen-activated protein kinase 3	4.04203	Protein SAR DEFICIENT 1	3.51415
	Transcription repressor MYB4	-1.17292	Protein-tyrosine-phosphatase MKP1	3.31713	Cytochrome P450 90A1	-1.38733
	SWI/SNF complex component SNF12 homolog	5.9301	UV-B-induced protein At3g17800, chloroplastic	-1.50745	Protein-tyrosine-phosphatase MKP1	2.11989
			Senescence-specific cysteine protease SAG12	3.38866	UV-B-induced protein At3g17800, chloroplastic	-1.23937
			Cytochrome P450 84A1	2.19895	Cytochrome P450 84A1	4.89369
			Transcription repressor MYB4	-1.64733	Transcription repressor MYB4	-2.01594
			SWI/SNF complex component SNF12 homolog	6.11364	WD-40 repeat-containing protein MSI4	-1.18323
					WD-40 repeat-containing protein MSI4	-1.06904
					DNA polymerase lambda	-1.89794
					Protein-tyrosine-phosphatase MKP1	-1.18195
					Phospholipase A1-IIdelta	1.01975
					Senescence-specific cysteine protease SAG12	1.75705
					Transcription factor MYB12	1.54788
					Cytochrome P450 84A1	1.67666
					Senescence-specific cysteine protease SAG12	2.55188
					WD repeat-containing protein RUP2	-1.11419
					Senescence-specific cysteine protease SAG12	4.84379
					DNA polymerase eta	-1.87998
					Mitogen-activated protein kinase 3	3.13024
					Protein root UVB sensitive 5	-1.12249
					Probable lysophospholipase BODYGUARD 4	-1.76847
					Histone acetyltransferase of the MYST family 1	-1.05053
					Histone acetyltransferase of the MYST family 1	-1.30764
					Senescence-specific cysteine protease SAG12	3.27796
					SWI/SNF complex component SNF12 homolog	4.94663
	0.5 hr		2 hr		8 hr
Jasmonate related	Annotation	log2FoldChange	Annotation	log2FoldChange	Annotation	log2FoldChange
	Transcription factor MYC2	3.51253	Cytosolic sulfotransferase 15	-1.72186	Cytosolic sulfotransferase 15	-2.19422
	Protein STRICTOSIDINE SYNTHASE-LIKE 5	2.22765	Transcription factor MYC2	2.3776	Transcription factor MYC2	-2.07994
	F-box protein At1g61340	2.61428	F-box protein At1g61340	3.39037	Cytosolic sulfotransferase 15	-4.49994
	Cytosolic sulfotransferase 15	2.81222	Cytosolic sulfotransferase 15	-2.94034	Cytosolic sulfotransferase 15	-5.70653
	Cytosolic sulfotransferase 15	#NAME?	Coronatine-insensitive protein 1	-1.41605	Rhodanese-like domain-containing protein 15, chloroplastic	-1.80794
		1.93127	Rhodanese-like domain-containing protein 15, chloroplastic	-1.82463	Transcription factor MYC2	-3.24503
	Transcription factor RAX2	Inf	Probable WRKY transcription factor 70	1.97803	Berberine bridge enzyme-like 22	7.37249
	Heterogeneous nuclear ribonucleoprotein Q	-1.21939	Transcription factor MYC2	-2.07994	Class V chitinase	-1.52875
	Probable WRKY transcription factor 70	2.54912	Cytosolic sulfotransferase 15	-4.49994	Class V chitinase	2.09666
	Cytosolic sulfotransferase 15	-1.43599	Cytosolic sulfotransferase 15	-5.70653	Arginine decarboxylase 2	1.34813
	Transcription factor MYC2	3.64129	Rhodanese-like domain-containing protein 15, chloroplastic	-1.80794	Transcription factor MYB75	4.49446
	Class V chitinase	3.77673	Cytosolic sulfotransferase 15	-1.72828	Protein LHY	-2.84586
	Arginine decarboxylase 2	2.10714	Transcription factor MYC2	2.372	IAA-amino acid hydrolase ILR1-like 6	1.40604
	Transcription factor MYB75	2.80263	Class V chitinase	3.06569	Cytosolic sulfotransferase 15	-1.54565
	IAA-amino acid hydrolase ILR1-like 6	1.24456	Class V chitinase	1.77185	Farnesoic acid carboxyl-O-methyltransferase	-1.5307
	Transcription factor MYB73	1.16399	Arginine decarboxylase 2	3.30529	Protein REVEILLE 8	-2.85064
	Transcription factor MYB73	3.05209	Telomere repeat-binding factor 1	1.09808	Protein LHY	-3.03228
	Transcription factor MYB15	4.86775	Transcription factor MYB75	3.1841	GDP-L-galactose phosphorylase 1	1.95507
	Transcription factor MYB73	2.05289	Protein LHY	-1.45209	Transcription factor MYB73	-1.84025
	NAC transcription factor 56	4.43796	IAA-amino acid hydrolase ILR1-like 6	3.14087	Acyl-CoA-binding domain-containing protein 4	1.02457
	Transcription factor MYBS3	2.19287	Class V chitinase	1.93521	Transcription factor MYB14	3.02094
	Protein NRT1/ PTR FAMILY 5.2	1.8412	Protein REVEILLE 8	-1.22868	Cytochrome P450 90B1	-2.01189
	Cullin-1	-1.05184	Cytosolic sulfotransferase 15	-1.67414	Cytosolic sulfotransferase 15	-2.44521
	Protein TIFY 9	8.49374	Farnesoic acid carboxyl-O-methyltransferase	3.2077	Transcription factor MYB15	1.83492
	Transcription factor KUA1	1.0754	Protein LHY	-1.49561	Transcription factor MYB63	-1.88245
	Probable WRKY transcription factor 70	2.33612	GDP-L-galactose phosphorylase 1	1.47722	Pathogen-associated molecular patterns-induced protein A70	-2.00343
	Transcription factor MYB14	7.52772	Transcription factor MYB73	1.90804	Cytosolic sulfotransferase 15	#NAME?
	Transcription factor MYB44	6.92384	Cytosolic sulfotransferase 15	#NAME?	Transcription factor MYC2	-4.36315
	Transcription factor MYB15	6.16465	Transcription factor MYB15	4.68242	Transcription factor MYBS3	1.18753
	Protein TIFY 10A	3.53072	Pathogen-associated molecular patterns-induced protein A70	-1.31472	Class V chitinase	1.85125
	Class V chitinase	1.83147	Transcription factor MYC2	-2.03717	NAC transcription factor 56	1.15793
	Protein TIFY 10A	3.41563	Transcription factor MYBS3	1.34765	Cytosolic sulfotransferase 15	-4.57168
	Protein NRT1/ PTR FAMILY 5.2	1.58034	Class V chitinase	1.93232	Cullin-1	-1.07587
	Protein TIFY 9	5.13435	Transcription factor MYB73	2.18501	La-related protein 1C	1.40389
	Transcription repressor MYB4	-1.17292	NAC transcription factor 56	5.73204	Protein TIFY 9	-2.3765
	Cytosolic sulfotransferase 15	-2.87985	Transcription factor MYBS3	2.75313	Type IV inositol polyphosphate 5-phosphatase 11	5.28577
	Arginine decarboxylase 2	1.72643	Protein NRT1/ PTR FAMILY 5.2	2.98768	Transcription factor MYB14	-2.43889
	Protein TIFY 10A	4.9343	Cullin-1	-1.04217	Transcription factor MYB44	-1.74752
			Protein TIFY 9	8.26585	Transcription factor MYB15	-1.76576
			Transcription factor MYB14	6.75796	Protein TIFY 10A	-1.63372
			Transcription factor MYB44	5.66819	Protein TIFY 10A	-1.4415
			Transcription factor MYB15	6.35311	Berberine bridge enzyme-like 22	Inf
			Transcription factor MYB15	4.22962	Protein NRT1/ PTR FAMILY 5.2	1.74881
			BTB/POZ and TAZ domain-containing protein 4	1.09488	Pathogen-associated molecular patterns-induced protein A70	-1.09656
			Protein TIFY 10A	2.20561	Protein NRT1/ PTR FAMILY 5.2	2.05689
			Class V chitinase	2.67802	Transcription repressor MYB4	-2.01594
			Protein TIFY 10A	2.16967	Transcription repressor MYB6	1.25548
			Transcription factor MYBS3	1.5076
			Protein NRT1/ PTR FAMILY 5.2	2.63552
			Pathogen-associated molecular patterns-induced protein A70	-1.43028
			Protein TIFY 9	5.42674
			Protein NRT1/ PTR FAMILY 5.2	1.30885
			Transcription repressor MYB4	-1.64733
			Arginine decarboxylase 2	3.50851
			Protein TIFY 10A	3.96161
Ethylene related	0.5 hr		2 hr		8 hr
	Annotation	log2FoldChange	Annotation	log2FoldChange	Annotation	log2FoldChange
	1-aminocyclopropane-1-carboxylate oxidase 1	2.24556	Ethylene receptor 2	4.00033	Vacuolar iron transporter homolog 2.1	-1.6553
	Ethylene receptor 2	2.40782	1-aminocyclopropane-1-carboxylate oxidase homolog	-1.26611	1-aminocyclopropane-1-carboxylate oxidase 1	1.71303
	Mitogen-activated protein kinase kinase 9	2.43423	Mitogen-activated protein kinase kinase 9	1.89693	Ethylene receptor 2	1.87364
	Mitogen-activated protein kinase kinase 9	2.29069	Mitogen-activated protein kinase kinase 9	1.67805	1-aminocyclopropane-1-carboxylate oxidase homolog	-1.71407
	1-aminocyclopropane-1-carboxylate oxidase 1	1.03805	Probable ethylene response sensor 1	1.21575	1-aminocyclopropane-1-carboxylate synthase	2.78437
	1-aminocyclopropane-1-carboxylate oxidase homolog	-1.26611	1-aminocyclopropane-1-carboxylate oxidase 1	1.89497	Aromatic aminotransferase ISS1	-1.40493
	GDSL esterase/lipase 1	3.7472	GDSL esterase/lipase 1	2.82628	1-aminocyclopropane-1-carboxylate synthase	#NAME?
	Ethylene receptor 2	2.54148	1-aminocyclopropane-1-carboxylate oxidase	1.6181	1-aminocyclopropane-1-carboxylate oxidase 1	1.79219
	Protein REVERSION-TO-ETHYLENE SENSITIVITY1	1.56001	Probable ethylene response sensor 1	1.15044	GDSL esterase/lipase 1	-5.18785
	Methylthioribose kinase	3.70543	Ethylene receptor 2	4.1063	1-aminocyclopropane-1-carboxylate synthase	-5.83347
	1-aminocyclopropane-1-carboxylate synthase	3.60176	Protein EIN4	Inf	1-aminocyclopropane-1-carboxylate oxidase	1.40083
	Protein REVERSION-TO-ETHYLENE SENSITIVITY1	1.53229	Protein REVERSION-TO-ETHYLENE SENSITIVITY1	2.40429	Ethylene receptor 2	1.69218
			1-aminocyclopropane-1-carboxylate oxidase	5.5421	Protein EIN4	3.97195
			Methylthioribose kinase	4.07103	Protein REVERSION-TO-ETHYLENE SENSITIVITY1	1.09942
			Ethylene receptor 2	5.39292	Transcription factor MYB72	4.38612
			1-aminocyclopropane-1-carboxylate synthase	2.24799	1-aminocyclopropane-1-carboxylate oxidase	4.77612
			Protein REVERSION-TO-ETHYLENE SENSITIVITY1	3.24812	Ethylene receptor 2	3.57538
			ETHYLENE INSENSITIVE 3-like 3 protein	1.62572	UBP1-associated protein 2B	1.42106
					1-aminocyclopropane-1-carboxylate synthase	1.62594
					UBP1-associated protein 2A	1.77273
					ETHYLENE INSENSITIVE 3-like 3 protein	1.80901
					Vacuolar iron transporter homolog 2.1	-1.6553
					1-aminocyclopropane-1-carboxylate oxidase 1	1.71303
					Ethylene receptor 2	1.87364
Light stimulus responses	0.5 hr		2 hr		8 hr
	Annotation	log2FoldChange	Annotation	log2FoldChange	Annotation	log2FoldChange
	Photosystem II repair protein PSB27-H1, chloroplastic	-1.00735	Photosystem I chlorophyll a/b-binding protein 3-1, chloroplastic	-1.8785	Protein ACCELERATED CELL DEATH 6	-4.04342
	GATA transcription factor 21	-1.70783	Protein disulfide isomerase pTAC5, chloroplastic	-1.31539	Photosystem I chlorophyll a/b-binding protein 3-1, chloroplastic	-4.16834
	Protein LIGHT-DEPENDENT SHORT HYPOCOTYLS 2	-1.12834	Chlorophyll a-b binding protein 7, chloroplastic	-1.63784	Protein disulfide isomerase pTAC5, chloroplastic	-1.80002
	Chlorophyll a-b binding protein 4, chloroplastic	-2.08507	Photosystem II repair protein PSB27-H1, chloroplastic	-1.90221	Chlorophyll a-b binding protein 7, chloroplastic	-3.81996
	Mannose-6-phosphate isomerase 1	-1.00841	RNA polymerase sigma factor sigB	-1.19012	Photosystem II repair protein PSB27-H1, chloroplastic	-3.13546
	Transcription factor PRE6	-1.77344	GATA transcription factor 21	-2.10037	RNA polymerase sigma factor sigB	-1.30787
	Temperature-induced lipocalin-1	-1.11397	Protein LIGHT-DEPENDENT SHORT HYPOCOTYLS 2	-1.28727	GATA transcription factor 21	-1.61609
	E3 ubiquitin-protein ligase RHF1A	-1.47007	Chlorophyll a-b binding protein 4, chloroplastic	-3.19878	GTP-binding protein BRASSINAZOLE INSENSITIVE PALE GREEN 2, chloroplastic	-1.04615
	Chlorophyll a-b binding protein 13, chloroplastic	-1.64599	Chlorophyll a-b binding protein 6A, chloroplastic	-1.48519	Protein LIGHT-DEPENDENT SHORT HYPOCOTYLS 6	-1.29934
	Chlorophyll a-b binding protein 13, chloroplastic	-2.93826	Indole-3-acetic acid-amido synthetase GH3.10	-1.66996	B-box zinc finger protein 24	-1.85825
	Probable indole-3-acetic acid-amido synthetase GH3.6	-1.05246	Transcription factor PRE6	-3.37503	Chlorophyll a-b binding protein 4, chloroplastic	-5.25637
	Chlorophyll a-b binding protein CP29.1, chloroplastic	-1.01288	Temperature-induced lipocalin-1	-1.61647	3-ketoacyl-CoA synthase 6	-3.3825
	GATA transcription factor 21	-1.36232	RNA polymerase sigma factor sigF, chloroplastic	-1.20571	Chlorophyll a-b binding protein 6A, chloroplastic	-3.70623
	Chlorophyll a-b binding protein CP24 10A, chloroplastic	-1.09509	RNA polymerase sigma factor sigB	-1.11089	Indole-3-acetic acid-amido synthetase GH3.10	-2.5605
	Protein ACCELERATED CELL DEATH 6	5.1627	Chlorophyll a-b binding protein 13, chloroplastic	-3.40049	ACT domain-containing protein ACR11	-1.25664
	Protein SENESCENCE-ASSOCIATED GENE 21, mitochondrial	1.20375	Protein LIGHT-DEPENDENT SHORT HYPOCOTYLS 4	-1.59285	Transcription factor PIF7	-1.34042
	Protein ACCELERATED CELL DEATH 6	7.00368	Chlorophyll a-b binding protein 13, chloroplastic	-6.92907	DeSI-like protein At4g17486	-1.66418
	Jasmonic acid-amido synthetase JAR1	1.11921	Chlorophyll a-b binding protein CP26, chloroplastic	-1.44066	E3 ubiquitin-protein ligase ATL15	-2.15596
	E3 ubiquitin-protein ligase ATL15	1.42752	Cryptochrome-1	-1.28928	GTP-binding protein OBGC, chloroplastic	-2.91155
	3-ketoacyl-CoA synthase 11	3.14012	Probable indole-3-acetic acid-amido synthetase GH3.6	-1.56545	Peptidyl-prolyl cis-trans isomerase CYP20-3, chloroplastic	-1.09408
	Protein ACCELERATED CELL DEATH 6	2.7874	Chlorophyll a-b binding protein CP29.1, chloroplastic	-2.22654	Temperature-induced lipocalin-1	-1.26622
	Internal alternative NAD(P)H-ubiquinone oxidoreductase A1, mitochondrial	4.00703	GATA transcription factor 21	-2.11088	Chlorophyll a-b binding protein 7, chloroplastic	-2.00864
			Chlorophyll a-b binding protein CP24 10A, chloroplastic	-2.49541	COP1-interacting protein 7	-1.05059
			3-ketoacyl-CoA synthase 9	-1.99374	RNA polymerase sigma factor sigF, chloroplastic	-1.35356
			Thioredoxin F2, chloroplastic	-1.20178	RNA polymerase sigma factor sigB	-1.79202
			RNA polymerase sigma factor sigA	-1.17991	Chlorophyll a-b binding protein 13, chloroplastic	-3.83175
			Light-regulated protein, chloroplastic	-1.10669	Calvin cycle protein CP12-2, chloroplastic	-2.3272
			RNA polymerase sigma factor sigA	-1.04307	Protein PLASTID REDOX INSENSITIVE 2, chloroplastic	-2.62133
			Chlorophyll a-b binding protein CP29.1, chloroplastic	-1.97223	Protein disulfide isomerase pTAC5, chloroplastic	-1.98936
			Cryptochrome-1	-1.27187	Disease resistance-like protein CSA1	-1.43041
			Protein SENESCENCE-ASSOCIATED GENE 21, mitochondrial	1.82556	Chlorophyll a-b binding protein 13, chloroplastic	-4.9348
			Protein ACCELERATED CELL DEATH 6	3.54861	Chlorophyll a-b binding protein CP26, chloroplastic	-2.89275
			Protein ACCELERATED CELL DEATH 6	7.21615	Cryptochrome-1	-1.23089
			Protein ACCELERATED CELL DEATH 6	3.19051	Protein SHORT HYPOCOTYL IN WHITE LIGHT 1	-2.64409
			3-ketoacyl-CoA synthase 1	2.34603	Ferredoxin-dependent glutamate synthase 1, chloroplastic/mitochondrial	-2.69706
			Jasmonic acid-amido synthetase JAR1	1.12954	Protein PROTON GRADIENT REGULATION 5, chloroplastic	-1.35629
			3-ketoacyl-CoA synthase 11	5.86168	Chlorophyll a-b binding protein CP29.1, chloroplastic	-3.83692
			Actin-7	1.72103	GATA transcription factor 21	-3.04666
			Protein ACCELERATED CELL DEATH 6	3.69074	Sodium-dependent phosphate transport protein 1, chloroplastic	-2.00285
			3-ketoacyl-CoA synthase 11	3.73628	ACT domain-containing protein ACR11	-1.93411
			Internal alternative NAD(P)H-ubiquinone oxidoreductase A1, mitochondrial	7.3429	Chlorophyll a-b binding protein CP24 10A, chloroplastic	-3.93037
					Thioredoxin F2, chloroplastic	-2.66877
					RNA polymerase sigma factor sigA	-2.37762
					Light-regulated protein, chloroplastic	-2.169
					RNA polymerase sigma factor sigA	-1.48688
					Chlorophyll a-b binding protein CP29.1, chloroplastic	-3.3529
					Cryptochrome-1	-1.17746
					Protein ACCELERATED CELL DEATH 6	-4.04342
					Protein ACCELERATED CELL DEATH 6	2.62127
					Protein ACCELERATED CELL DEATH 6	1.97199
					Protein ACCELERATED CELL DEATH 6	6.14412
					3-ketoacyl-CoA synthase 1	2.1806
					Calmodulin-binding protein 60 A	1.11837
					Acyl-CoA-binding domain-containing protein 4	1.02457
					3-ketoacyl-CoA synthase 11	2.74883
					Actin-7	1.84553
					NF-X1-type zinc finger protein NFXL1	1.25248
					Protein ACCELERATED CELL DEATH 6	2.13095
					Protein ACCELERATED CELL DEATH 6	1.84235
					3-ketoacyl-CoA synthase 11	3.95917
					Internal alternative NAD(P)H-ubiquinone oxidoreductase A1, mitochondrial	4.87373
					Phosphoenolpyruvate carboxylase kinase 1	1.91528
					Phosphoenolpyruvate carboxylase kinase 1	1.48495
					Protein ACCELERATED CELL DEATH 6	Inf

## Sheet: Supplementry Table 5 
Supplementary Table S5 Top Up and Downregulated KEGG classifications associated with dififferentially expressed genes (DEGs) induced by different treatments
Top upregulated KEGG term		0.5hr						2 hr						8 hr
	id	term	ListHits	pval	Enrichment_score		id	term	ListHits	pval	Enrichment_score	Gene	id	term	ListHits	pval	Enrichment_score
	ko04075	Plant hormone signal transduction	36	6.20752e-08	2.52989		ko00940	Phenylpropanoid biosynthesis	53	3.19701e-10	2.39895		ko03010	Ribosome	107	5.46375e-16	2.08924
	ko00940	Phenylpropanoid biosynthesis	29	1.28675e-06	2.50594		ko04075	Plant hormone signal transduction	55	9.35969e-08	2.02458		ko01230	Biosynthesis of amino acids	103	4.85641e-09	1.68822
	ko04540	Gap junction	6	2.42723e-05	6.36305		ko01230	Biosynthesis of amino acids	56	4.01005e-07	1.92783		ko00020	Citrate cycle (TCA cycle)	34	3.84836e-07	2.2481
	ko04015	Rap1 signaling pathway	6	0.000171424	4.82714		ko00400	Phenylalanine, tyrosine and tryptophan biosynthesis	16	2.77304e-05	2.83388		ko00520	Amino sugar and nucleotide sugar metabolism	59	2.92505e-06	1.73383
	ko00520	Amino sugar and nucleotide sugar metabolism	19	0.000297398	2.23885		ko00520	Amino sugar and nucleotide sugar metabolism	32	5.68189e-05	1.97513		ko00400	Phenylalanine, tyrosine and tryptophan biosynthesis	25	3.68629e-05	2.1082
	ko00400	Phenylalanine, tyrosine and tryptophan biosynthesis	9	0.000648219	3.0432		ko00270	Cysteine and methionine metabolism	28	7.48872e-05	2.04904		ko00270	Cysteine and methionine metabolism	48	5.95339e-05	1.67242
	ko00260	Glycine, serine and threonine metabolism	12	0.000798555	2.54522		ko00261	Monobactam biosynthesis	5	0.000304606	4.70042		ko00940	Phenylpropanoid biosynthesis	70	8.31376e-05	1.50853
	ko00430	Taurine and hypotaurine metabolism	3	0.0008597	6.36305		ko04020	Calcium signaling pathway	13	0.000375751	2.56249		ko04144	Endocytosis	64	0.000109392	1.5262
	ko01230	Biosynthesis of amino acids	26	0.00252909	1.70876		ko00450	Selenocompound metabolism	6	0.00049887	3.85929		ko04020	Calcium signaling pathway	22	0.000135365	2.06467
	ko00750	Vitamin B6 metabolism	3	0.00399995	4.37459		ko00750	Vitamin B6 metabolism	5	0.00114843	3.81909		ko00401	Novobiocin biosynthesis	5	0.000520362	3.63664
	ko00592	alpha-Linolenic acid metabolism	9	0.00493819	2.33312		ko00260	Glycine, serine and threonine metabolism	18	0.00135619	1.99981		ko04145	Phagosome	34	0.00052252	1.67655
	ko04014	Ras signaling pathway	7	0.00568302	2.55185		ko00920	Sulfur metabolism	10	0.00164951	2.4941		ko04141	Protein processing in endoplasmic reticulum	73	0.00075523	1.39724
	ko00450	Selenocompound metabolism	3	0.00769705	3.68387		ko00900	Terpenoid backbone biosynthesis	14	0.00427815	1.96661		ko01200	Carbon metabolism	99	0.000776739	1.32729
	ko04024	cAMP signaling pathway	8	0.00877972	2.24879		ko00480	Glutathione metabolism	22	0.00536047	1.6804		ko00360	Phenylalanine metabolism	23	0.00120396	1.78438
	ko00941	Flavonoid biosynthesis	8	0.0109891	2.17034		ko00592	alpha-Linolenic acid metabolism	14	0.00592664	1.90106		ko00513	Various types of N-glycan biosynthesis	17	0.0013919	1.93954
	ko00270	Cysteine and methionine metabolism	13	0.0122223	1.8162		ko00982	Drug metabolism - cytochrome P450	16	0.00637248	1.81053		ko00510	N-Glycan biosynthesis	18	0.00223603	1.83746
	ko00902	Monoterpenoid biosynthesis	4	0.0123821	2.82802		ko00360	Phenylalanine metabolism	12	0.00722951	1.95537		ko04022	cGMP-PKG signaling pathway	25	0.00232317	1.67202
	ko04070	Phosphatidylinositol signaling system	8	0.0135915	2.09718		ko04015	Rap1 signaling pathway	6	0.00752885	2.5285		ko00750	Vitamin B6 metabolism	7	0.00260092	2.54565
	ko04020	Calcium signaling pathway	6	0.0161718	2.25786		ko04141	Protein processing in endoplasmic reticulum	36	0.00890946	1.44723		ko00261	Monobactam biosynthesis	6	0.00285336	2.68552
	ko04145	Phagosome	9	0.0295804	1.7795		ko00430	Taurine and hypotaurine metabolism	3	0.00919017	3.33302		ko00982	Drug metabolism - cytochrome P450	29	0.003855	1.56241
Top down-regulated KEGG term		0.5 hours						2 hours						8 hours
	id	term	ListHits	pval	Enrichment_score	Gene	id	term	ListHits	pval	Enrichment_score	Gene	id	term	ListHits	pval	Enrichment_score
	ko00196	Photosynthesis - antenna proteins	9	1.86127e-10	14.0596		ko00196	Photosynthesis - antenna proteins	18	1.02333e-20	13.7839		ko00196	Photosynthesis - antenna proteins	22	3.80371e-21	7.3123
	ko04141	Protein processing in endoplasmic reticulum	25	2.59248e-07	2.95477		ko00195	Photosynthesis	25	2.46782e-12	4.83867		ko00195	Photosynthesis	38	1.57274e-12	3.19228
	ko00860	Porphyrin and chlorophyll metabolism	6	0.0010512	3.7169		ko00860	Porphyrin and chlorophyll metabolism	14	4.97157e-07	4.25135		ko00860	Porphyrin and chlorophyll metabolism	25	2.66526e-09	3.29512
	ko00561	Glycerolipid metabolism	5	0.0198966	2.33312		ko00630	Glyoxylate and dicarboxylate metabolism	20	2.08383e-05	2.6093		ko00630	Glyoxylate and dicarboxylate metabolism	42	9.06043e-09	2.37835
	ko00910	Nitrogen metabolism	4	0.0220812	2.47793		ko04141	Protein processing in endoplasmic reticulum	34	4.32271e-05	1.96985		ko00710	Carbon fixation in photosynthetic organisms	34	4.56028e-05	1.91117
	ko00760	Nicotinate and nicotinamide metabolism	3	0.0243517	2.69475		ko00670	One carbon pool by folate	7	0.000150354	4.25135		ko01200	Carbon metabolism	83	9.34018e-05	1.462
	ko04010	MAPK signaling pathway	4	0.0303329	2.28127		ko04146	Peroxisome	18	0.000327607	2.2645		ko00910	Nitrogen metabolism	17	0.000281141	2.24068
	ko04210	Apoptosis	3	0.0308459	2.50674		ko00680	Methane metabolism	13	0.000495735	2.54406		ko00260	Glycine, serine and threonine metabolism	27	0.000312788	1.87642
	ko04350	TGF-beta signaling pathway	3	0.0356898	2.39533		ko00260	Glycine, serine and threonine metabolism	14	0.00129941	2.24162		ko00220	Arginine biosynthesis	15	0.000673398	2.2052
	ko00051	Fructose and mannose metabolism	5	0.0389678	1.99611		ko00710	Carbon fixation in photosynthetic organisms	16	0.00169506	2.07209		ko03430	Mismatch repair	17	0.000854146	2.06285
	ko00680	Methane metabolism	5	0.0389678	1.99611		ko00906	Carotenoid biosynthesis	6	0.00359252	2.93546		ko00680	Methane metabolism	22	0.00098603	1.8687
	ko04152	AMPK signaling pathway	7	0.0522757	1.71095		ko00051	Fructose and mannose metabolism	11	0.0046488	2.15267		ko00906	Carotenoid biosynthesis	11	0.00143894	2.33587
	ko04151	PI3K-Akt signaling pathway	7	0.0594037	1.66563		ko04122	Sulfur relay system	3	0.010798	3.30239		ko00670	One carbon pool by folate	9	0.00267075	2.37249
	ko02024	Quorum sensing	4	0.071528	1.7965		ko01200	Carbon metabolism	35	0.0131322	1.42038		ko04214	Apoptosis - fly	10	0.00294689	2.24844
	ko04020	Calcium signaling pathway	3	0.0934331	1.73855		ko00760	Nicotinate and nicotinamide metabolism	5	0.0240282	2.20159		ko00561	Glycerolipid metabolism	18	0.00402804	1.78707
	ko04022	cGMP-PKG signaling pathway	4	0.0944825	1.65195		ko00561	Glycerolipid metabolism	8	0.0295193	1.8299		ko03410	Base excision repair	15	0.00422343	1.87984
	ko00970	Aminoacyl-tRNA biosynthesis	5	0.104085	1.54871		ko00030	Pentose phosphate pathway	8	0.0366141	1.76127		ko00625	Chloroalkane and chloroalkene degradation	7	0.00489284	2.4324
	ko00195	Photosynthesis	4	0.109099	1.57934		ko00250	Alanine, aspartate and glutamate metabolism	9	0.0397895	1.68633		ko02024	Quorum sensing	18	0.0062831	1.72005
	ko04150	mTOR signaling pathway	4	0.116799	1.54538		ko00910	Nitrogen metabolism	6	0.0446575	1.82201		ko00053	Ascorbate and aldarate metabolism	14	0.00635338	1.84527
	ko04120	Ubiquitin mediated proteolysis	6	0.124527	1.4372		ko04075	Plant hormone signal transduction	25	0.058049	1.32626		ko00460	Cyanoamino acid metabolism	16	0.00750197	1.74736
